# Supplementary material for: Frugivory in Canopy Plants in a Western Amazonian Forest: Dispersal Systems, Phylogenetic Ensembles and Keystone Plants
Source: PLoS One. 2015 Oct 22;10(10):e0140751. doi: 10.1371/journal.pone.0140751 (PMC4619584; doi:10.1371/journal.pone.0140751)
Supplement: S1 Dataset — (XLSX) [file pone.0140751.s002.xlsx]

## Sheet: Hoja1
Species	Spp.	Lago lago	Atel belz	Aloa seni	Cebu apel	Sai sci	Sci ign	Abu pip	Ama far	Ama och	Ara leu	Ara mac	Ara sev	Bar ruf	Bro cya	Cac cel	Cac hae	Cac sol	Cam mel	Cap nig	Cat ust	Cel ele	Cel fla	Cel gra	Chl hol	Chl spi	Cis lev	Cla pre	Col plu	Col sub	Cot cay	Cot man	Cya cae	Cya vio	Dac cay	Dac lin	Den fus	Den stri	Emp var	Eub rich	Eup lan	Eup min	Eup ruf	Eup sp.	For con	Gym bif	Gym foe	Gym yur	Hem fla
Alibertia hadrantha	Alib hadr	44.564	5.84446	14.6112	16.8028	0	0	0	0	0	0	0	0	2.33408	0	0	0	0	0	0	0	0	0	0	0	0	0	0	0	0	0	0	0	0	0	0	0	0	0	0	0	0	0	0	0	0	0	0	0
Apeiba aspera	Apei aspe	36.5	2.5	0	24.5	0	0	0	0	0	0	0	36.6942	0	0	0	0	0	0	0	0	0	0	0	0	0	0	0	0	0	0	0	0	0	0	0	0	0	0	0	0	0	0	0	0	0	0	0	0
Brosimum alicastrum	Bros alic	17.6909	8.64163	55.1108	0	0	0	0	0	0	0	0	0	0	0	0.220913	0	0	0	0	0	0	0	0	0	0	0	0	0	0	0	0	0	0.441826	0	0	0	0	0	0	0	0	0	0	0	0	0	0	0
Brosimum guianensis	Bros guia	71.3824	12.2522	10.1214	2.13082	0.307392	0	0	2.37131	0	0	0	0	0	0	0	0	0	0	0.3	0	0.1	0	0	0	0	0	0	0	0	0	0	0	0	0	0	0	0	0	0	0	0	0	0	0	0	0	0	0
Brosimum lactescens	Bros lact	39.5	45	3.4777	10	2.0438	0	0	0	0	0	0	0	0	0	0	0	0	0	0	0.1	0	0	0	0	0	0	0	0	0	0	0	0	0	0	0	0	0	0	0	0	0	0	0	0	0	0	0	0
Bursera inversa	Burs inve	36.9868	36.7305	0	0	0	0	0.279674	0	0	0	0	0.104878	0	0	0.0699184	0	0.0524388	0	0.993917	0	0	0	0	0	0	0	0	0	0	0	0	0	1.90528	0	0	0	0	0	0	0	0	0	0	0	0	5.19144	0	0
Casearia aculeata	Case acul	0	0	0	0	0	0	0	0	0	0	0	0	0	0	0	0	0	0	0	43.9298	0	0	0	0	0	0	0	0	0	0	0	0	0	0	0	0	0	0	0	0.936489	0	0	0	0	0	0	0	0
Castilla ulei	Cast ulei	9.19252	12.8039	48.9174	1.64152	0	0	0.200012	0	0	0	0	0	0	0	0	0	0	0	0	0	0	0	0	0	0	0	0	0	0	0	0	0	1.77789	0	0	0	0	0	0	0	0	0	0	0	0	0	0	0
Cayaponia granatensis	Caya gran	48.7621	45.5308	0	0	0	0	0	0	0	0	0	0	2.18212	0	0	0	0	0	0	0	0	0	0	0	0	0	0	0	0	0	0	0	0	0	0	0	0	0	0	0	0	0	0	0	0	0	0	0
Cecropia englerian	Cecr engl	15.7552	0	0	0.970264	0	0	0	0	0	0	0	0	0	0	0	0	0	0	0	0	0	0	0	0	0	0	0	0	0	0	0	0	0	0	0	0	0	0	0	0	0	0	0	0	0	0	0	0
Cecropia membranace	Cecr memb	8.53673	21.5552	14.7259	19.8479	0	0	0.0986134	0	0	0	0	0	0	0	0.0986134	0	0	0	1.12419	0	0	0	0	0	0	0	0	0	0	0	0	0.202157	0	0.044376	0	0	0	0	0	1.65671	0.355008	0	0	0	0	3.55008	0	0
Cecropia sciadophylla	Cecr scia	12.1209	49.4406	3.18972	7.65532	0	0	0.0607863	0	0	0	0	0	0.255302	0	0	0	0	0	0.291774	0	3.20952	1.05039	0	0	0	0	0	0	0	0	0	0	0.612726	0	0	0	0	0	0	0	0	0	0	0	0	0	0	0
Celtis schippii	Celti schi	0	2.04053	33.6688	51.5234	3.74051	0	0	0	0	0	0.36816	0	0	0	0.338658	0	0	0	0.589056	0	0	0	0	0	0	0	0	0	0	0	0	0	0	0	0	0	0	0	0	0	0	0	0	0	0	0	0	0
Cestrum racemosum	Cest race	38.0976	35.9369	8.54348	0	0	0	1.2657	0	0	0	0	0	0	0	0	0	0	0	0.569565	0	0	0	0	0	0	0	0	0	0.63285	0	0	0	0	1.2205	0	0	0	0	0	0	0	0	0	3.55069	0	0	0	0
Clusia nigrolineata	Clus nigr	0	0	0	0	0	0	0	0	0	0	0	0	0	0	0	0	0	0	0.845149	0	12.239	1.62769	5.29392	0	0	0	0	0	0	0	0	46.8347	0	0	0	0	0	0	0	0	0	0	0	0	0	0	0	0
Clusia palmicida	Clus palm	1.52288	0	0	0	0	0	0	0	0	0	0	0	0.220417	0	6.93906	1.20228	0.661252	4.40835	0	0	14.3271	0.220417	0	0	1.98376	0	0	0	0	0	0	0	24.5167	0	0	0	0	0	0	0	0	0	0	0	0	0	0	0
Clidemia sp.	Clid sp	0	0	0	0	0	0	0	0	0	0	0	0	0	0	0	0	0	0	0	0	0	0	0	0	0	0.006	0.377	0.097	0	0	0	0	0	0	0	0	0	0	0	0	0	0	0	0	0	0	0	0
Coussapoa orthoneura	Cous orth	0	0.841422	0.835281	0.0614177	0	0	2.13046	0	0	1.56716	0	0	0.0237254	0.359022	4.48606	0	0	0	2.0544	0	0.205155	0	0.170963	0	0.0769332	0	0	0	2.88357	0	0	0.83039	1.51017	0.263771	0	0.0820621	0.451342	0.0732697	0	0	0.0512888	0	0.153866	0.569876	0	0.0341925	0.398913	0.102578
Crepidospermum rhoifolium	Crep rhoi	55.8036	29.4643	0	14.7321	0	0	0	0	0	0	0	0	0	0	0	0	0	0	0	0	0	0	0	0	0	0	0	0	0	0	0	0	0	0	0	0	0	0	0	0	0	0	0	0	0	0	0	0
Dendropanax caucanus	Dend cauc	9	25.5	16.5	1.5	0	0	6.30437	0	0	0	0	0	0	0	0	0	0	0	0	0	0	0	0	0	0	0	0	0	0	0	0	0	0	0	0	0	0	0	0	0	0	0	0	0	0	0	0	0
Eugenia nesioti	Euge nesi	55	45	0	0	0	0	0	0	0	0	0	0	0	0	0	0	0	0	0	0	0	0	0	0	0	0	0	0	0	0	0	0	0	0	0	0	0	0	0	0	0	0	0	0	0	0	0	0
Ficus davidsionii	Ficu davi	3.46199	22.2557	20.4894	4.87505	0	0	12.9162	0	0	0	0	0	0	1.82066	0.19207	0	0	0	1.8616	0	1.02437	0	0	0	0.288105	0.320116	0	0	0.128046	0	0	0.144052	4.7743	0	0	0	0	0	0	0.0480174	0	0	0	2.28983	0	0.0106705	0	0
Ficus insipida	Ficus insi	50	0	48	2	0	0	0	0	0	0	0	0	0	0	0	0	0	0	0	0	0	0	0	0	0	0	0	0	0	0	0	0	0	0	0	0	0	0	0	0	0	0	0	0	0	0	0	0
Ficus sphenophylla	Ficu sphe	10.4732	7.59308	20.1609	10.866	0	0	6.12995	0.383814	0	0	0	0	0.0182769	30.0609	0.021323	0	0.085292	0	0.181245	0	0.156369	0.042646	0	0	0.239884	0	0	0	1.27938	0	0.0399806	0.111946	0	0.422195	0	0	0	0	0	0.409401	0.067967	0.0571723	0	1.2611	0	0	0.42646	0
Garcinia macrophylla	Garc macr	73.5572	18.5297	0	5.05355	0	0	0	2.85958	0	0	0	0	0	0	0	0	0	0	0	0	0	0	0	0	0	0	0	0	0	0	0	0	0	0	0	0	0	0	0	0	0	0	0	0	0	0	0	0
Guarea guidonia	Guar guid	0	0	0	0	0	0	36.5728	0	0	0	0	0	0	0	0	0	0	0	0	0	0	0	0	0	0	0	0	0	0	0	0	0	0	0	0	0	0	0	0	0	0	0	0	0	0	0	0	0
Guatteria punctata	Guat punc	15.071	18.3005	0	4.306	0	0	14.5464	0	0	0	0	0	0	0	37.6775	0	0	0	0	0	0	0	0	0	0	0	0	0	0	0	0	0	0	0	0	0	0	0	0	0	0	0	0	0	0	0	0	0
Gustavia hexapetala	Gust hexa	63.7242	27.0527	6.67969	0.734766	0	0	0	0	0	0	1.80856	0	0	0	0	0	0	0	0	0	0	0	0	0	0	0	0	0	0	0	0	0	0	0	0	0	0	0	0	0	0	0	0	0	0	0	0	0
Helicostylis tomentosa	Heli tome	74.5	23	0	0.5	0	0	0	0	0	0	0	0	0	0	0	0	0	0	0	0	0	0	0	0	0	0	0	0	0	0	0	0	0	0	0	0	0	0	0	0	0	0	0	0	0	0	0	0
Henriettella fissanthera	Henr fiss	29.029	0.0688958	0	2.74729	0	0	0	0	0	0	0	0	0	0	0	0	0	0	3.42182	0	0	0	0.224876	0	3.04354	0	0	0	5.5778	0	0	12.2097	0	1.83593	0.224876	0	0	0	0	5.28403	3.5688	0	0	0	0	0	0	0.52471
Hieronyma alchorneoides	Hyer alch	4.5	9	0	6.5	0	0	18.938	1.01785	0	0	0.95798	0	0	35.4132	0	0	0	0	0.524201	0	0	0.987917	0.141131	0	1.97583	0	0	0.0470437	0	0	0.0705655	0.666452	0.313624	0.423393	0	0	0	0	0	0.188175	0	0	0	3.41971	0	0	0	0
Hymenaea oblongifolia	Hyme oblo	99.1453	0	0	0	0	0	0	0	0	0	0	0	0	0	0	0	0	0	0	0	0	0	0	0	0	0	0	0	0	0	0	0	0	0	0	0	0	0	0	0	0	0	0	0	0	0	0	0
Inga acreana	Inga acre	45	4	1	49	1.5525	0	0	0	0	0	0	0	0	0	0	0	0	0	0	0	0	0	0	0	0	0	0	0	0	0	0	0	0	0	0	0	0	0	0	0	0	0	0	0	0	0	0	0
Inga acrocephala	Inga acro	23.5777	9.59069	0	50.1065	0	0	0	0	0	0	0	0	0	0	0	0	0	0	0	0	0	0	0	0	0	0	0	0	0	0	0	0	0	0	0	0	0	0	0	0	0	0	0	0	0	0	0	0
Inga alba	Inga alba	47.6149	24.1517	0	0.304917	0	0	0	5.14547	2.05819	0	0.571719	0	0	0	0	0	0	0	0	0	0	0	0	0	0	0	0	0	0	0	0	0	0	0	0	0	0	0	0	0	0	0	0	0	0	0	0	0
Inga cf. olivacea	Inga oliv	0	33.3333	0	14.8148	51.8519	0	0	0	0	0	0	0	0	0	0	0	0	0	0	0	0	0	0	0	0	0	0	0	0	0	0	0	0	0	0	0	0	0	0	0	0	0	0	0	0	0	0	0
Inga edulis	Inga edul	54.2824	0	0	28.7037	12.1528	0	0	0	0	0	0	0	0	0	0	0	0	0	0	0	0	0	0	0	0	0	0	0	0	0	0	0	0	0	0	0	0	0	0	0	0	0	0	0	0	0	0	0
Iryanthera laevis	Irya laev	0	79	0	0	0	0	0	0	0	0	0	0	4.79817	0	0	0	0	0	0	0	0	0	0	0	0	0	0	0	0	0	0	0	0	0	0	0	0	0	0	0	0	0	0	0	0	0	0	0
Jacaratia digitata	Jaca digi	55.8333	44.1667	0	0	0	0	0	0	0	0	0	0	0	0	0	0	0	0	0	0	0	0	0	0	0	0	0	0	0	0	0	0	0	0	0	0	0	0	0	0	0	0	0	0	0	0	0	0
Laetia corymbulosa	Laet cory	99.1046	0	0	0	0	0	0	0	0	0	0	0	0	0	0	0	0	0	0	0	0	0	0	0	0	0	0	0	0	0	0	0	0.895355	0	0	0	0	0	0	0	0	0	0	0	0	0	0	0
Laetia procera	Laet proc	3	6	1	0	0	0	0	0	0	0	0	0	1.36672	0	7.28919	0	0	0	0.303716	0	0	0	0	0	0	0	0	0	0	0	0	0	0	0	0	0	0	0	0	0	0	0	0	0	2.39177	0	0	0
Leonia glycycarpa	Leon glyc	59	33	4	4	0	0	0	0	0	0	0	0	0	0	0	0	0	0	0	0	0	0	0	0	0	0	0	0	0	0	0	0	0	0	0	0	0	0	0	0	0	0	0	0	0	0	0	0
Maytenus macrocarpa	Mayt macr	77	0	0	3	0	0	0.952952	0	0	0	0	0	0	0	0	0	0	0	2.14414	0	0	0	0	0	0	0	0	0	0	0	0	0	0	0	0	0	0	0	0	0	0	0	0	0	0	0	0	0
Nectandra membranacea	Nect memb	0	0	12	0	0	0	65.4787	0	0	0	0	0	0.417105	0	0	0	0	0	0	0	0	0	0	0	0	0	0	0	0	0	0	0	0	0	0	0	0	0	0	0	0	0	0	0	0	0	0	0
Neea laxa	Neea laxa	33	4	0	39	0	0	1.44169	0	0	0	0	0	0	0	0	0	0	0	0	0	0	0	0	0	0	0	0	0	0	0	0	0	0	0	0	0	0	0	0	0	0	0	0	0	0	0	0	0
Ocotea longifolia	Ocot long	0	74.4104	0	0	0	0	1.39383	0	0	0	0	0	0	0	0	0	0	0	0.415551	0	9.76544	0	0	0	0	0	0	0	0	0	0	0	0	0	0	0	0	0.707975	0	0	0	0	0	0	0	0	0	0
Ocotea oblonga	Ocot oblo	0	1.49393	0	0	0	0	23.82	0	0	0	0	0	0.919344	0	0	0	0	0	1.70735	0	0	0	0	0	0	0	0	0	17.7428	1.56507	0	0	0	0	0	0	0	0	0	0	0	0	0	0	0	0	0	0
Oenocarpus bataua	Oeno bata	0	55.8902	0	32.3175	0	0	0	11.7923	0	0	0	0	0	0	0	0	0	0	0	0	0	0	0	0	0	0	0	0	0	0	0	0	0	0	0	0	0	0	0	0	0	0	0	0	0	0	0	0
Oxandra mediocris	Oxan medi	63.7579	2.22385	0	0.160117	0	0	26.0191	0	0	0	0	0	0	0	0	0	0	0	1.95699	0	0	0	0	0	0	0	0	0	0	0	0	0	0	0	0	0	0	0	0	0	0	0	0	0	0	0	0	0
Pourouma bicolor	Pour bico	53.7907	14.0169	22.1241	4.94979	0	0	0.196867	2.75613	0	0	2.16553	0	0	0	0	0	0	0	0	0	0	0	0	0	0	0	0	0	0	0	0	0	0	0	0	0	0	0	0	0	0	0	0	0	0	0	0	0
Pourouma petiolulata	Pour peti	20.5298	28.4768	39.7351	11.2583	0	0	0	0	0	0	0	0	0	0	0	0	0	0	0	0	0	0	0	0	0	0	0	0	0	0	0	0	0	0	0	0	0	0	0	0	0	0	0	0	0	0	0	0
Pouteria caimito	Pout caim	3.93492	0.153309	0	16.9253	18.7207	0	0	0	0	0	0	0	0	0	0	0	0	0	0	0	0	0	0	0	0	0	0	0	0	0	0	0	0	0	0	0	0	0	0	0	0	0	0	0	0	0	0	0
Pouteria procera	Pout proc	87.9265	4.35749	7.71602	0	0	0	0	0	0	0	0	0	0	0	0	0	0	0	0	0	0	0	0	0	0	0	0	0	0	0	0	0	0	0	0	0	0	0	0	0	0	0	0	0	0	0	0	0
Protium glabrescens	Prot glab	25.3423	39.1154	1.3773	33.0552	0.346799	0	0	0	0	0	0	0	0.20808	0	0	0	0	0	0	0	0	0	0	0	0	0	0	0	0	0	0	0	0	0	0	0	0	0	0	0	0	0	0	0	0	0	0	0
Protium sagotianum	Prot sago	36.6288	23.9752	11.9876	10.6557	6.56969	9.69029	0	0	0	0	0	0	0	0	0	0	0	0	0	0	0	0	0	0	0	0	0	0	0	0	0	0	0	0	0	0	0	0	0	0	0	0	0	0	0	0	0	0
Pseudolmedia hirsuta	Pseu hirs	13.6987	57.4086	3.62963	12.4477	0.819533	0	0	6.57366	0.381685	0	3.4386	0	0	0	0	0	0	0	0	0	0.034386	0	0	0	0	0	0	0	0	0	0	0	0.022924	0	0	0	0	0	0	0	0	0	0	0	0	0	0	0
Pseudolmedia laevigata	Pseu laev	15	29.5	11	11.5	0	0	3.04252	6.39583	1.43129	0	4.35113	1.19083	0	0	0.00545254	0	0	0	0.0272627	0	0	0	0	0	0	0	0	0	8.01523	0	0	0.207197	0.210312	0	0	0	0	0	0	0	0	0	0	0	0.149555	0	0	0
Pseudomalmea dielsiana	Pseu diel	31.5	5	0	60	3.59365	0	0	0	0	0	0	0	0	0	0	0	0	0	0	0	0	0	0	0	0	0	0	0	0	0	0	0	0	0	0	0	0	0	0	0	0	0	0	0	0	0	0	0
Psittacanthus cucullaris	Psitt cucu	0	0	0	0	0	0	0	0	0	0	0	0	0	0	0	0	0	0	0	0	0	0	0	0	0	0	0	0	0	0	0	3.94527	0	0	0	0	0	0	0	0	0	0	3.04547	0	0	0	0	0
Rhodostemonodaphne synandra	Rhod syna	1	1	0	0	0	0	67.2864	0	0	0	0	0	0	0	0	0	0	0	0	0	0	0	0	0	0	0	0	0	0	0	0	0	0	0	0	0	0	0	0	0	0	0	0	0	0	0	0	0
Sapium laurifolium	Sapi laur	10	0	0	13	0	0	0	0	0	0	0	0	0	0	0	0	0	0	0.218659	0	0	0.437318	0	0	0	0	0	0	0	0	0	0	1.09329	2.40525	0	0	0	5.68513	0	2.40525	0	0	0	0	0	0	0	0
Socratea exorrhiza	Socr exor	53.6525	15.3856	30.7713	0	0	0	0	0	0	0	0	0	0	0	0	0	0	0	0	0	0	0	0	0	0	0	0	0	0	0	0	0	0	0	0	0	0	0	0	0	0	0	0	0	0	0	0	0
Souroubea sympetala	Sour symp	4	0	0	0	0	0	0	0	0	0	0	0	0	0	0.960056	0	0	0	0.84928	0.0492336	0.320019	0	0	0	0	0	0	0	0	0.0492336	0	0.147701	0	0	0	0	0	0	0	0	0	0.320019	0	0	0	0	0	0
Spondias mombin	Spon momb	78.9081	17.3267	2.42794	0	0	0	0	0	0	0	0	0	0	0	0	0	0	0	0	0	0	0	0	0	0	0	0	0	0	0	0	0	0.233622	0	0	0	0	0	0	0	0	0	0	0	0	0	0	0
Spondias venulosa	Spon venu	92.3716	4.92156	2.70686	0	0	0	0	0	0	0	0	0	0	0	0	0	0	0	0	0	0	0	0	0	0	0	0	0	0	0	0	0	0	0	0	0	0	0	0	0	0	0	0	0	0	0	0	0
Swartzia leptopetala	Swar lept	8.96933	0	0	82.0053	0	0	0	0	0	0	0	0	0	0	0	0	0	0	0	0	0	0	0	0	0	0	0	0	0	0	0	0	0.920958	0	0	0	0	0	0	0	0	0	0	0	0	0	0	0
Talisia intermedia	Tali inte	39.7532	36.0037	0	24.2431	0	0	0	0	0	0	0	0	0	0	0	0	0	0	0	0	0	0	0	0	0	0	0	0	0	0	0	0	0	0	0	0	0	0	0	0	0	0	0	0	0	0	0	0
Trichilia pallida	Tric pall	0	0	0	0	0	0	0	0	0	0	0	0	0	0	0	0	0	0	0	0	0	51.3131	0	9.61127	0	0	0	0	0	0	0	0	0	0	0	0	0	0	0	0	0	0	0	0	0	0	0	0
Trichilia pleeana	Tric plee	34	4	35	3	0	0	1.9544	0	0	0	0	0	0	0	0	0	0	0	0	0	0	0	0	0	0	0	0	0	0	0	0	0	0	0	0	0	0	0	1.30293	0	0	0	0	0	0	0	0	0
Trichilia tuberculata	Tric tube	13.5	49.5	0	11	0	0	0	0	0	0	0	0	0	0	0	0	0	0	0	0	0	0	0	0	0	0	0	0	0	0	0	0	0	0	0	0	0	0	0	0	0	0	0.218851	0	0	0	0	0
Virola calophylla	Viro calo	0.853606	5.60941	0	0	0	0	11.3514	0	0	0	0	0	0	0	0	0	0	0	2.2	15	0	0	0	0	0	0	0	0	0	0	0	0	4.79556	0	0	0	0	25.0359	0	0	0	0	0	0	0	9.78854	0	0
Virola flexuosa	Viro flex	2.38226	57.1743	0	0	0	0	0	0.0226284	0	0	0	0	0	0	0.181028	0	0	0	0	0	0	0	0	0	0	0	0	0	0	0	0	0	0	0	0	0	0	0	0	0	0	0	0	0	0.148701	0	0	0
Virola peruviana	Viro peru	8	78	0	0	0	0	5.92525	0	0	0	0	0	0	0	0	0	0	0	0	0	0	0	0	0	0	0	0	0	0	0	0	0	0	0	0	0	0	0	0	0	0	0	0	0	0	0	0	0
[truncated: 80 more columns]
